# Supplementary material for: Multilocus Sequence Typing as a Replacement for Serotyping in Salmonella enterica
Source: PLoS Pathog. 2012 Jun 21;8(6):e1002776. doi: 10.1371/journal.ppat.1002776 (PMC3380943; doi:10.1371/journal.ppat.1002776)
Supplement: Table S1 — eBurstGroups and singleton STs per serovar among 4,257 isolates of S. enterica subspecies enterica. (XLSX) [file ppat.1002776.s009.xlsx]

## Sheet: SerovarNames4
Table S1. eBurstGroups and singleton STs per serovar among 4,257 isolates of S. enterica subspecies enterica
Serovar	Total	eBurstGroup (Number of Isolates) or ST (Number of Isolates)													Provisional serovar designations*
Abadina	2	ST955 (1)	ST948 (1)
Abaetetuba	2	ST564 (1)	ST1389 (1)
Aberdeen	2	eBG165 (2)
Abidjan	2	ST1353 (2)
Abony	7	eBG95 (4)	eBG76 (1)	ST275 (1)	ST1483 (1)
Abortusequi	7	eBG18 (7)
Abortusovis	4	eBG71 (4)
Abuja	1	ST389 (1)
Adelaide	4	eBG82 (4)
Adeoyo	2	ST954 (1)	ST1397 (1)
Aesch	1	eBG3 (1)
Agama	3	eBG167 (3)
Agbeni	4	eBG235 (1)	ST915 (1)	ST498 (1)	ST1150 (1)
Agona	32	eBG54 (32)
Agona diphasic (1,4,5,12:f,g,s:1,2)	1	eBG26 (1)													Austria
Agona var. m+ (1,4,12:f,g,m,s:-)	1	ST773 (1)													Madagascar
Agoueve	1	ST1373 (1)
Ajiobo	4	ST985 (1)	ST951 (1)	ST409 (1)	ST1065 (1)
Alabama	1	ST301 (1)
Albany	10	eBG45 (9)	ST760 (1)
Albuquerque	1	eBG231 (1)
Altendorf	1	ST934 (1)
Altona	2	ST732 (1)	ST731 (1)
Amager	1	ST293 (1)
Aminatu	1	ST1287 (1)
Amoutive	2	eBG118 (2)
Amsterdam	4	eBG183 (3)	ST1045 (1)
Anatum	16	eBG65 (16)
Anatum monophasic	1	eBG65 (1)
Anecho	1	ST619 (1)
Anfo	1	ST1439 (1)
Angers	1	ST1062 (1)
Angoda	1	ST993 (1)
Ank	1	ST1126 (1)
Antarctica	1	eBG4 (1)
Antonio	1	ST1087 (1)
Apapa	6	eBG181 (4)	ST919 (1)	ST551 (1)
Apeyeme	2	ST613 (2)
Aprad	1	ST914 (1)
Arapahoe	1	ST1090 (1)
Arechavaleta	7	eBG51 (4)	eBG21 (1)	ST421 (1)	ST1063 (1)
Assen	1	ST1094 (1)
Augustenborg	1	eBG168 (1)
Australia	1	ST940 (1)
Ayinde	1	ST1361 (1)
Azteca	3	ST989 (1)	ST1333 (1)	ST1097 (1)
Bahati	1	ST997 (1)
Bahrenfeld	12	eBG131 (12)
Baildon	1	ST988 (1)
Bamboye	1	ST566 (1)
Bambylor	1	ST1454 (1)
Banana	3	ST1404 (1)	ST1332 (1)	ST1060 (1)
Bangui	1	ST510 (1)
Banjul	1	ST1390 (1)
Bardo	1	eBG3 (1)
Bareilly	10	eBG206 (7)	ST203 (2)	ST464 (1)
Barranquilla	1	ST532 (1)
Batonrouge	1	ST1091 (1)
Benue	1	ST561 (1)
Bere	1	ST1293 (1)
Bergen	2	ST1356 (1)	ST1279 (1)
Berkeley	1	ST941 (1)
Berlin	1	ST972 (1)
Berta	5	eBG99 (5)
Bessi	1	ST824 (1)
Bijlmer	1	ST1450 (1)
Binningen	1	ST289 (1)
Birkenhead	2	ST424 (2)
Bispebjerg	4	eBG18 (4)
Bissau	1	ST1066 (1)
Blegdam	1	eBG4 (1)
Blockley	4	eBG151 (4)
Blukwa	6	ST893 (3)	ST620 (2)	ST894 (1)
Boecker	2	ST935 (2)
Bonames	1	ST1250 (1)
Bonariensis	1	ST492 (1)
Bonn	2	ST821 (2)
Bovismorbificans	28	eBG34 (25)	ST150 (2)	ST928 (1)
Bovismorbificans monophasic	1	eBG34 (1)
Braenderup	21	eBG24 (21)
Braenderup monophasic	2	eBG24 (2)
Brancaster	1	ST825 (1)
Brandenburg	18	eBG12 (18)
Brazil	1	ST929 (1)
Brazos	1	ST1099 (1)
Bredeney	13	eBG33 (10)	eBG119 (3)
Breukelen	1	ST1345 (1)
Brisbane	1	ST822 (1)
Bron	2	ST1286 (1)	ST1125 (1)
Brunei	1	ST826 (1)
Buckeye	1	ST296 (1)
Budapest	1	ST1059 (1)
Bukavu	1	ST866 (1)
Bullbay	1	ST907 (1)
Bulovka	1	eBG9 (1)
Bury	1	ST283 (1)
Butantan	1	ST600 (1)
Cairina	1	ST957 (1)
California	6	eBG178 (5)	ST1013 (1)
Camberene	1	ST342 (1)
Canada	2	ST271 (1)	ST270 (1)
Caracas	1	ST1521 (1)
Carno	1	ST1511 (1)
Carrau	3	eBG131 (3)
Cerro	5	eBG37 (2)	ST769 (1)	ST1291 (1)	ST1205 (1)
Chagoua	1	ST1436 (1)
Champaign	3	eBG176 (3)
Chandans	5	ST465 (5)
Charity	3	eBG163 (3)
Chester	16	eBG49 (16)
Chicago	2	ST937 (1)	ST1359 (1)
Chichiri	1	ST1305 (1)
Chile	1	eBG9 (1)
Chincol	1	ST787 (1)
Choleraesuis s.s.	20	eBG6 (20)
Choleraesuis var. Kunzendorf	104	eBG6 (104)
Choleraesuis var. Kunzendorf monophasic	6	eBG6 (6)
Chomedey	1	ST844 (1)
Christiansborg	1	ST1288 (1)
Colindale	3	eBG9 (1)	ST584 (1)	ST535 (1)
Colorado	1	eBG86 (1)
Concord	37	eBG86 (37)
Coogee	1	ST1311 (1)
Corvallis	1	ST1357 (1)
Cotham	2	ST617 (2)
Crossness	1	eBG26 (1)
Cubana	6	eBG78 (4)	ST545 (1)	ST525 (1)
Cuckmere	1	ST920 (1)
Curacao	1	ST496 (1)
Dadzie	1	ST1042 (1)
Dahlem	1	ST1299 (1)
Dahomey	1	eBG160 (1)
Dakar	1	ST1236 (1)
Decatur	15	ST70 (5)	eBG142 (4)	eBG144 (2)	eBG141 (2)	ST637 (1)	ST633 (1)
Delmenhorst	1	ST1078 (1)
Derby	27	eBG57 (19)	ST71 (3)	ST813 (1)	ST72 (1)	ST683 (1)	ST682 (1)	ST1326 (1)
Derby diphasic (1,4,5,12:f,g:1,2)	2	eBG26 (2)													Yugoslavia
Derby non-motile	1	eBG57 (1)
Dessau	1	eBG30 (1)
Detmold	1	ST1327 (1)
Deversoir	1	ST1308 (1)
Dingiri	1	ST338 (1)
Diogoye	1	ST1401 (1)
Diourbel	1	eBG174 (1)
Donna	1	eBG231 (1)
Doorn	1	ST744 (1)
Dortmund	2	ST1227 (2)
Drogana	1	ST1230 (1)
Dublin	117	eBG53 (115)	eBG32 (1)	eBG93 (1)
Dublin/Enteritidis mix (9,12:g,m,p:-)	1	eBG32 (1)
Dublin/Rostock	1	eBG53 (1)
Duesseldorf	1	ST761 (1)
Dugbe	1	ST1238 (1)
Duisburg	2	ST75 (2)
Durban	1	ST572 (1)
Eastbourne	3	eBG43 (1)	eBG17 (1)	eBG158 (1)
Egusi	1	ST1158 (1)
Egusitoo	1	ST622 (1)
Elisabethville	5	ST518 (5)
Emek	2	ST76 (2)
Emmastad	3	ST895 (3)
Enteritidis	240	eBG4 (231)	eBG93 (5)	eBG32 (1)	ST77 (2)	ST6 (1)
Enteritidis diphasic (9,12:g,m:1,7)	1	ST746 (1)													Lovanium
Enteritidis non-motile	2	eBG4 (2)
Enugu	3	ST968 (1)	ST946 (1)	ST1409 (1)
Epinay	1	ST758 (1)
Eschberg	1	ST788 (1)
Essen	2	ST979 (1)	ST567 (1)
Etterbeek	1	ST1251 (1)
Fanti	2	ST945 (1)	ST1504 (1)
Farmsen	1	ST1377 (1)
Farsta	2	eBG1 (1)	ST886 (1)
Florida	3	eBG81 (3)
Flottbek	1	ST381 (1)
Fluntern	1	ST1456 (1)
Frankfurt	1	ST1408 (1)
Fresno	1	ST1383 (1)
Fulica	19	eBG18 (18)	eBG74 (1)
Fulica non-motile	1	eBG18 (1)
Fulica rough	1	eBG18 (1)
Fyris	1	ST1363 (1)
Gallen	1	ST1009 (1)
Gallinarum	9	eBG4 (9)
Gallinarum var. Pullorum	10	eBG4 (10)
Gamaba	4	ST936 (1)	ST391 (1)	ST1234 (1)	ST1233 (1)
Gaminara	1	ST239 (1)
Garba	1	ST1235 (1)
Garoli	2	eBG86 (1)	ST489 (1)
Gatuni	1	ST225 (1)
Gdansk	1	ST990 (1)
Georgia	1	ST537 (1)
Gera	1	ST1253 (1)
Geraldton	1	ST1012 (1)
Give	18	eBG67 (14)	ST654 (2)	ST852 (1)	ST369 (1)
Glostrup	2	ST738 (1)	ST1501 (1)
Godesberg	3	ST913 (1)	ST1382 (1)	ST1374 (1)
Goelzau	3	eBG161 (3)
Goettingen	4	eBG12 (3)	ST763 (1)
Goldcoast	5	ST358 (5)
Graz	1	ST938 (1)
Grumpensis	1	ST751 (1)
Gueuletapee	4	ST284 (4)
Guinea	1	ST1289 (1)
Gwale	1	ST577 (1)
Haardt	1	eBG151 (1)
Hadar	40	eBG22 (39)	ST330 (1)
Haduna	2	ST956 (1)	ST1396 (1)
Haelsingborg	2	eBG203 (2)
Haifa	4	eBG14 (4)
Hallfold	1	ST483 (1)
Hannover	1	eBG177 (1)
Hannover monophasic	1	eBG177 (1)
Haouaria	1	ST1319 (1)
Harburg	1	ST1350 (1)
Harcourt	1	ST1290 (1)
Hartford	4	eBG169 (2)	ST861 (2)
Hato	3	eBG1 (1)	ST1329 (1)	ST1056 (1)
Havana	35	eBG58 (14)	ST312 (7)	eBG234 (4)	eBG235 (2)	ST588 (2)	ST595 (1)	ST1533 (1)	ST1532 (1)	ST1526 (1)	ST1525 (1)	ST1237 (1)
Heidelberg	38	eBG26 (38)
Hemingford	1	ST1324 (1)
Herston	2	ST621 (2)
Hessarek	2	eBG74 (1)	ST418 (1)
Hiduddify	1	ST150 (1)
Hillingdon	1	ST387 (1)
Hillsborough	1	ST1231 (1)
Hindmarsh	3	eBG34 (2)	ST1312 (1)
Hofit	2	ST553 (2)
Houston	2	eBG42 (2)
Huettwilen	1	ST261 (1)
Hull	2	ST829 (1)	ST340 (1)
Hvittingfoss	5	eBG173 (2)	ST446 (2)	ST438 (1)
Ibadan	1	ST1453 (1)
Ilugun	1	ST918 (1)
India	1	ST1506 (1)
Indiana	10	ST17 (9)	ST309 (1)
Infantis	54	eBG31 (49)	ST79 (1)	ST603 (1)	ST493 (1)	ST361 (1)	ST141 (1)
Inverness	1	ST1384 (1)
Ipswich	2	ST593 (2)
Irumu	1	ST1418 (1)
Isangi	33	eBG25 (33)
Istanbul	1	ST770 (1)
Itami	2	eBG17 (1)	ST475 (1)
Jaffna	1	ST1225 (1)
Jangwani	1	ST1061 (1)
Javiana	20	eBG17 (19)	ST830 (1)
Javiana z28 neg.	2	eBG17 (2)
Jericho	2	ST282 (2)
Jerusalem	1	ST1028 (1)
Johannesburg	5	eBG38 (4)	ST854 (1)
Jukestown	1	ST538 (1)
Kaduna	1	ST1315 (1)
Kahla	1	ST1406 (1)
Kakikoka	1	ST889 (1)
Kamoru	1	ST487 (1)
Kampala	1	ST1077 (1)
Kaneshie	1	ST606 (1)
Kaolack	1	ST1306 (1)
Kapemba	3	eBG180 (3)
Karamoja	1	ST912 (1)
Karlshamn	1	ST1036 (1)
Kentucky	243	eBG15 (169)	eBG56 (60)	ST696 (6)	eBG164 (5)	ST393 (2)	ST728 (1)
Kenya	1	ST991 (1)
Kiambu	3	ST309 (3)
Kiel	2	eBG53 (2)
Kimberley	1	ST939 (1)
Kingabwa	2	eBG85 (2)
Kingston	5	eBG68 (2)	eBG14 (1)	ST1331 (1)	ST1330 (1)
Kintambo	1	ST407 (1)
Kirkee	1	ST1381 (1)
Kisangani	2	ST254 (2)
Kodjovi	5	eBG94 (3)	ST966 (2)
Kodjovi monophasic	4	eBG94 (4)
Koessen	1	eBG42 (1)
Koketime	5	ST519 (5)
Korovi	2	ST952 (1)	ST1395 (1)
Kottbus	5	eBG64 (4)	eBG22 (1)
Kouka	2	ST984 (1)	ST1420 (1)
Kralingen	1	ST1149 (1)
Kunduchi	5	ST1206 (2)	ST741 (1)	ST513 (1)	ST1014 (1)
Lagos	2	ST882 (1)	ST455 (1)
Landau	2	ST571 (1)	ST1443 (1)
Langenhorn	1	ST1295 (1)
Lattenkamp	1	ST1364 (1)
Lawra	1	ST967 (1)
Legon	2	ST482 (1)	ST281 (1)
Leipzig	1	ST1252 (1)
Leoben	1	ST1405 (1)
Lexington	1	ST247 (1)
Lika	1	ST1519 (1)
Lille	2	ST297 (2)
Limete	4	eBG75 (2)	ST89 (2)
Lindenburg	1	eBG3 (1)
Lindern	4	eBG163 (3)	ST1360 (1)
Litchfield	5	eBG61 (4)	eBG34 (1)
Livingstone	5	eBG156 (2)	ST983 (1)	ST543 (1)	ST457 (1)
Llandoff	1	ST1398 (1)
Loanda	1	ST996 (1)
Lokstedt	1	ST994 (1)
Lome	1	ST1296 (1)
Lomita	1	ST784 (1)
London	6	ST155 (5)	ST504 (1)
Louisiana	1	ST917 (1)
Lovelace	1	ST1459 (1)
Luciana	1	eBG170 (1)
Luke	8	ST517 (8)
Lyon	1	ST925 (1)
Maastricht	1	ST1442 (1)
Madelia	1	ST759 (1)
Magherafelt	1	ST833 (1)
Makiso	1	ST1280 (1)
Mampong	1	ST1223 (1)
Manchester	1	ST491 (1)
Manhattan	12	eBG27 (12)
Mara	2	ST298 (1)	ST1010 (1)
Marburg	1	ST1313 (1)
Maricopa	1	ST1086 (1)
Marseille	1	ST379 (1)
Marshall	1	ST1347 (1)
Maryland	1	ST1092 (1)
Maska	1	ST1232 (1)
Matadi	1	ST973 (1)
Mbandaka	16	eBG62 (14)	ST901 (1)	ST743 (1)
Mbao	1	eBG174 (1)
Meleagridis	3	eBG83 (3)
Mendoza	1	ST1399 (1)
Meskin	1	ST1437 (1)
Mgulani	2	eBG168 (1)	ST1444 (1)
Miami	12	eBG111 (5)	eBG42 (2)	ST171 (2)	eBG158 (1)	ST737 (1)	ST1064 (1)
Michigan	1	ST1416 (1)
Midway	1	eBG81 (1)
Mikawasima	3	eBG175 (3)
Milwaukee	1	ST1245 (1)
Minnesota	4	eBG77 (4)
Mississippi	4	eBG80 (2)	ST863 (1)	ST764 (1)
Molade	2	eBG56 (1)	ST544 (1)
Monschaui	2	ST443 (1)	ST1371 (1)
Montevideo	112	eBG40 (85)	eBG39 (24)	eBG208 (2)	ST713 (1)
Morehead	1	ST1449 (1)
Moscow	2	eBG4 (2)
Moualine	2	eBG159 (2)
Muenchen	83	eBG8 (75)	ST83 (3)	ST84 (2)	ST178 (2)	ST1528 (1)
Muenster	14	eBG36 (13)	eBG83 (1)
Muguga	1	ST1448 (1)
Mura	1	ST1241 (1)
Mygdal	1	ST252 (1)
Naestved	1	eBG53 (1)
Nagoya	1	ST1368 (1)
Nakuru	1	ST262 (1)
Namur	1	ST1025 (1)
Napoli	5	eBG60 (5)
Ndolo	2	ST508 (1)	ST507 (1)
Neukoelln	2	ST923 (1)	ST288 (1)
Neumuenster	1	ST992 (1)
Newport	403	eBG3 (174)	eBG2 (133)	eBG7 (61)	eBG35 (32)	eBG154 (2)	ST904 (1)
Ngor	1	eBG65 (1)
Niakhar	1	ST1283 (1)
Niamey	1	ST1317 (1)
Niarembe	1	ST752 (1)
Niloese	1	ST1026 (1)
Nima	8	eBG16 (4)	ST521 (3)	ST1254 (1)
Nitra	2	eBG4 (2)
Niumi	1	ST1067 (1)
Oakey	1	eBG41 (1)
Oakland	11	eBG207 (10)	ST245 (1)
Ochsenwerder	1	eBG28 (1)
Offa	3	ST851 (1)	ST341 (1)	ST1037 (1)
Ohio	9	eBG72 (9)
Okatie	2	ST949 (1)	ST1053 (1)
Omuna	1	ST1226 (1)
Onderstepoort	3	eBG131 (1)	ST1458 (1)	ST1452 (1)
Oran	1	eBG170 (1)
Oranienburg	139	eBG41 (56)	eBG44 (43)	eBG52 (12)	eBG203 (12)	ST864 (7)	ST1510 (2)	ST1044 (2)	eBG45 (1)	ST1517 (1)	ST1508 (1)	ST1507 (1)	ST1358 (1)
Orientalis	2	ST558 (2)
Orion	2	eBG172 (2)
Oskarshamn	1	eBG16 (1)
Oslo	2	ST1370 (1)	ST1369 (1)
Osnabrueck	1	ST384 (1)
Othmarschen	3	ST1351 (1)	ST1285 (1)	ST1044 (1)
Ottawa	1	ST1335 (1)
Overschie	1	ST943 (1)
Overvecht	1	ST771 (1)
Oxford	1	eBG161 (1)
Panama	17	eBG42 (17)
Parakou	2	ST549 (2)
Paratyphi A	52	eBG11 (52)
Paratyphi B	21	eBG5 (21)
Paratyphi B monophasic	5	eBG32 (3)	eBG5 (2)
Paratyphi B var. Java	74	eBG5 (38)	eBG59 (20)	eBG19 (16)
Paratyphi B var. Java monophasic	18	eBG32 (8)	eBG155 (5)	eBG19 (4)	ST135 (1)
Paratyphi C	50	eBG20 (50)
Paratyphi C monophasic	1	eBG20 (1)
Patience	1	ST930 (1)
Penarth	1	ST1297 (1)
Penilla	1	ST982 (1)
Pensacola	1	ST942 (1)
Plymouth	1	ST565 (1)
Poano	3	eBG87 (3)
Poeseldorf	1	eBG56 (1)
Pomona	27	eBG16 (27)
Pontypridd	2	ST390 (1)	ST1482 (1)
Poona	13	eBG46 (6)	ST308 (2)	ST964 (1)	ST838 (1)	ST714 (1)	ST608 (1)	ST1069 (1)
Portedeslilas	1	ST766 (1)
Potsdam	2	eBG73 (2)
Quinhon	1	eBG160 (1)
Reading	4	eBG43 (3)	eBG21 (1)
Reinickendorf	1	ST932 (1)
Rhone	1	ST1307 (1)
Rhydyfelin	1	eBG173 (1)
Richmond	1	ST406 (1)
Riogrande	1	ST1089 (1)
Rissen	10	eBG66 (9)	ST1024 (1)
Riverside	1	ST981 (1)
Roodepoort	1	ST1451 (1)
Rosenberg	2	eBG4 (2)
Rossleben	1	eBG65 (1)
Rostock	6	eBG53 (6)
Rottnest	1	ST903 (1)
Rubislaw	14	eBG133 (7)	ST562 (5)	ST837 (1)	ST553 (1)
Rumford	1	eBG9 (1)
Saintpaul	59	eBG14 (52)	eBG209 (7)
Salinas	1	ST1093 (1)
Sambre	1	ST1455 (1)
Sandiego	4	eBG12 (3)	eBG21 (1)
Sanga	1	ST378 (1)
Sangera	2	ST527 (2)
Sanjuan	1	ST785 (1)
Sanktgeorg	2	ST986 (1)	ST927 (1)
Schleissheim	3	eBG76 (3)
Schoeneberg	1	ST1445 (1)
Schwarzengrund	15	eBG33 (15)
Sendai	6	eBG11 (6)
Senftenberg	54	eBG55 (29)	eBG30 (16)	eBG69 (6)	eBG68 (3)
Shangani	2	ST1152 (2)
Shanghai	1	ST1249 (1)
Sheffield	1	ST998 (1)
Shikmonah	1	ST987 (1)
Shubra	2	ST1394 (2)
Singapore	4	eBG84 (4)
Sinstorf	1	eBG157 (1)
Sinthia	1	ST1457 (1)
Skansen	1	ST1385 (1)
Sljeme	1	ST1294 (1)
Soahanina	1	ST488 (1)
Soerenga	1	ST300 (1)
Solna	1	ST1282 (1)
Sontheim	1	ST1224 (1)
Soumbedioune	1	ST1403 (1)
Southbank	1	ST1354 (1)
Stanley	27	eBG29 (26)	ST995 (1)
Stanleyville	7	eBG79 (3)	ST97 (1)	ST786 (1)	ST591 (1)	ST1303 (1)
Stellingen	1	eBG163 (1)
Sternschanze	2	ST486 (2)
Stockholm	1	eBG172 (1)
Stourbridge	2	ST736 (2)
Strasbourg	1	ST916 (1)
Stratford	1	ST1355 (1)
Stuivenberg	1	ST969 (1)
Suberu	1	ST388 (1)
Sudan	1	ST1393 (1)
Sundsvall	2	ST970 (2)
Surat	3	ST950 (3)
Sylvania	1	eBG182 (1)
Szentes	1	ST427 (1)
Tado	1	ST842 (1)
Takoradi	5	ST531 (4)	ST555 (1)
Takoradi monophasic	2	ST531 (2)
Tallahassee	1	ST735 (1)
Tamale	1	ST834 (1)
Tamberma	1	ST299 (1)
Tananarive	1	ST248 (1)
Tanger	1	ST1304 (1)
Tanzania	1	ST1478 (1)
Tarshyne	1	ST509 (1)
Taset	1	ST1402 (1)
Tees	1	ST1247 (1)
Telaviv	1	ST1068 (1)
Telelkebir	2	ST450 (2)
Tennessee	3	ST319 (3)
Teshie	4	eBG112 (4)
Texas	1	ST1096 (1)
Thayngen	1	ST1228 (1)
Thompson	21	eBG28 (21)
Thompson monophasic	1	eBG28 (1)
Tiergarten	1	ST1475 (1)
Tilburg	2	ST1417 (1)	ST1323 (1)
Tilene	1	ST1438 (1)
Tinda	1	ST258 (1)
Tione	1	ST926 (1)
Tonev	1	eBG77 (1)
Tornow	4	eBG181 (1)	ST843 (1)	ST1407 (1)	ST1055 (1)
Toronto	1	ST1309 (1)
Toucra	1	ST1314 (1)
Treforest	3	eBG171 (3)
Tripoli	1	ST278 (1)
Tucson	2	eBG131 (2)
Tumodi	2	ST881 (2)
Tunis	1	ST503 (1)
Typhi	50	eBG13 (50)
Typhimurium	494	eBG1 (482)	eBG138 (7)	ST513 (5)
Typhimurium monophasic	98	eBG1 (89)	eBG138 (9)
Typhimurium non-motile	1	eBG1 (1)
Typhimurium rough	2	eBG1 (2)
Typhisuis	7	eBG20 (7)
Typhisuis non-motile	1	eBG20 (1)
Tyresoe	1	ST933 (1)
Uccle	1	eBG30 (1)
Uganda	4	eBG157 (4)
Uithof	1	ST1011 (1)
Uno	1	ST1242 (1)
Uppsala	2	ST272 (1)	ST240 (1)
Urbana	5	eBG38 (5)
Utrecht	2	ST944 (1)	ST382 (1)
Valdosta	1	eBG8 (1)
Vancouver	1	ST625 (1)
Vanier	2	eBG118 (2)
Vejle	1	ST370 (1)
Victoria	1	ST905 (1)
Vietnam	1	ST1248 (1)
Virchow	46	eBG9 (44)	eBG70 (2)
Vleuten	2	eBG179 (2)
Vom	1	ST1387 (1)
Wagenia	1	ST277 (1)
Wandsworth	1	ST1498 (1)
Wangata	2	ST947 (1)	ST523 (1)
Warragul	2	eBG182 (2)
Waycross	3	ST554 (1)	ST526 (1)	ST1419 (1)
Wayne	1	ST1095 (1)
Welikade	1	ST579 (1)
Weltevreden	7	eBG205 (7)
Weslaco	1	ST1088 (1)
Westerstede	1	ST484 (1)
Westhampton	4	eBG30 (4)
Wichita	3	ST291 (2)	ST1246 (1)
Widemarsh	1	ST547 (1)
Wien	5	ST102 (2)	ST101 (2)	ST1115 (1)
Wil	1	ST563 (1)
Windsheim	1	ST1057 (1)
Winston	1	ST1367 (1)
Woodinville	1	ST583 (1)
Worthington	4	eBG101 (4)
Worthington monophasic	1	eBG101 (1)
Wuppertal	1	ST1336 (1)
Yardley	1	ST500 (1)
Yerba	1	ST1298 (1)
Yolo	1	ST1041 (1)
York	1	ST1310 (1)
Yoruba	2	ST1316 (2)
Yovokome	2	ST1391 (1)	ST1334 (1)
Zaiman	1	ST715 (1)
Zanzibar	4	eBG157 (3)	eBG67 (1)
Zega	1	ST511 (1)
Zehlendorf	1	ST971 (1)
No Serovar Information	134	32 eBGs (94)	34 STs (40)
Total:	4251
* Provisional serovar designations refer to new serovars that are based on these data and will be included in the next edition of the White-Kauffmann-Le Minor scheme
