# Supplementary material for: Multilocus Sequence Typing as a Replacement for Serotyping in Salmonella enterica
Source: PLoS Pathog. 2012 Jun 21;8(6):e1002776. doi: 10.1371/journal.ppat.1002776 (PMC3380943; doi:10.1371/journal.ppat.1002776)
Supplement: Table S2 — Serovars in 137 eBurstGroups containing 3,550 isolates of S. enterica subspecies enterica. (XLSX) [file ppat.1002776.s010.xlsx]

## Sheet: eBGContents
Table S2. Serovars in 137 eBurstGroups containing 3,550 isolates of S. enterica subspecies enterica
eBGs	Total	Lineage	Serovars (Number of Isolates)
eBG1	580	Other	Typhimurium (482)	Typhimurium monophasic (89)	Undefined (4)	Typhimurium rough (2)	Typhimurium non-motile (1)	Hato (1)	Farsta (1)
eBG2	133	Other	Newport (133)
eBG3	177	Other	Newport (174)	Lindenburg (1)	Bardo (1)	Aesch (1)
eBG4	290	Other	Enteritidis (232)	Undefined (28)	Gallinarum var. Pullorum (10)	Gallinarum (9)	Rosenberg (2)	Nitra (2)	Moscow (2)	Enteritidis non-motile (2)	Blegdam (1)	Antarctica (1)
eBG5	63	Other	Paratyphi B var. Java (38)	Paratyphi B (24)	Paratyphi B monophasic (1)
eBG6	130	Other	Choleraesuis var. Kunzendorf (104)	Choleraesuis s.s. (20)	Choleraesuis var. Kunzendorf monophasic (6)
eBG7	61	Other	Newport (61)
eBG8	76	Other	Muenchen (75)	Valdosta (1)
eBG9	49	Other	Virchow (44)	Undefined (1)	Rumford (1)	Colindale (1)	Chile (1)	Bulovka (1)
eBG11	59	Other	Paratyphi A (52)	Sendai (6)	Undefined (1)
eBG12	26	Lineage 3	Brandenburg (18)	Sandiego (3)	Goettingen (3)	Undefined (2)
eBG13	50	Other	Typhi (50)
eBG14	57	Other	Saintpaul (52)	Haifa (4)	Kingston (1)
eBG15	178	Other	Kentucky (169)	Undefined (9)
eBG16	33	Lineage 3	Pomona (27)	Nima (4)	Undefined (1)	Oskarshamn (1)
eBG17	24	Lineage 3	Javiana (19)	Javiana z28 neg. (2)	Undefined (1)	Itami (1)	Eastbourne (1)
eBG18	31	Other	Fulica (18)	Abortusequi (7)	Bispebjerg (4)	Fulica rough (1)	Fulica non-motile (1)
eBG19	21	Other	Paratyphi B var. Java (20)	Paratyphi B var. Java monophasic (1)
eBG20	59	Other	Paratyphi C (50)	Typhisuis (7)	Typhisuis non-motile (1)	Paratyphi C monophasic (1)
eBG21	5	Lineage 3	Undefined (2)	Sandiego (1)	Reading (1)	Arechavaleta (1)
eBG22	40	Other	Hadar (39)	Kottbus (1)
eBG24	23	Other	Braenderup (21)	Braenderup monophasic (2)
eBG25	33	Other	Isangi (33)
eBG26	42	Other	Heidelberg (38)	Derby diphasic (2) (Yugoslavia)	Crossness (1)	Agona diphasic (1) (Austria)
eBG27	12	Other	Manhattan (12)
eBG28	24	Other	Thompson (21)	Undefined (1)	Thompson monophasic (1)	Ochsenwerder (1)
eBG29	26	Other	Stanley (26)
eBG30	22	Other	Senftenberg (16)	Westhampton (4)	Uccle (1)	Dessau (1)
eBG31	49	Other	Infantis (49)
eBG32	15	Other	Paratyphi B var. Java monophasic (8)	Paratyphi B monophasic (3)	Enteritidis (1)	Undefined (1)	Dublin/Enteritidis mix (1)	Dublin (1)
eBG33	25	Lineage 3	Schwarzengrund (15)	Bredeney (10)
eBG34	29	Other	Bovismorbificans (25)	Hindmarsh (2)	Litchfield (1)	Bovismorbificans monophasic (1)
eBG35	32	Other	Newport (32)
eBG36	13	Lineage 3	Muenster (13)
eBG37	3	Other	Cerro (2)	Undefined (1)
eBG38	9	Lineage 3	Urbana (5)	Johannesburg (4)
eBG39	24	Lineage 3	Montevideo (24)
eBG40	85	Lineage 3	Montevideo (85)
eBG41	57	Lineage 3	Oranienburg (56)	Oakey (1)
eBG42	22	Lineage 3	Panama (17)	Miami (2)	Houston (2)	Koessen (1)
eBG43	4	Lineage 3	Reading (3)	Eastbourne (1)
eBG44	43	Lineage 3	Oranienburg (43)
eBG45	10	Other	Albany (9)	Oranienburg (1)
eBG46	6	Lineage 3	Poona (6)
eBG49	16	Lineage 3	Chester (16)
eBG51	4	Lineage 3	Arechavaleta (4)
eBG52	12	Lineage 3	Oranienburg (12)
eBG53	125	Other	Dublin (115)	Rostock (6)	Kiel (2)	Naestved (1)	Dublin/Rostock (1)
eBG54	35	Other	Agona (32)	Undefined (3)
eBG55	30	Other	Senftenberg (29)	Undefined (1)
eBG56	63	Other	Kentucky (60)	Undefined (1)	Poeseldorf (1)	Molade (1)
eBG57	21	Other	Derby (19)	Undefined (1)	Derby non-motile (1)
eBG58	14	Other	Havana (14)
eBG59	20	Other	Paratyphi B var. Java (20)
eBG60	5	Other	Napoli (5)
eBG61	4	Other	Litchfield (4)
eBG62	14	Other	Mbandaka (14)
eBG64	4	Other	Kottbus (4)
eBG65	20	Other	Anatum (16)	Undefined (1)	Rossleben (1)	Ngor (1)	Anatum monophasic (1)
eBG66	10	Other	Rissen (9)	Undefined (1)
eBG67	15	Lineage 3	Give (14)	Zanzibar (1)
eBG68	5	Other	Senftenberg (3)	Kingston (2)
eBG69	6	Other	Senftenberg (6)
eBG70	2	Other	Virchow (2)
eBG71	4	Other	Abortusovis (4)
eBG72	10	Other	Ohio (9)	Undefined (1)
eBG73	2	Other	Potsdam (2)
eBG74	2	Other	Hessarek (1)	Fulica (1)
eBG75	2	Other	Limete (2)
eBG76	4	Other	Schleissheim (3)	Abony (1)
eBG77	5	Lineage 3	Minnesota (4)	Tonev (1)
eBG78	4	Other	Cubana (4)
eBG79	3	Other	Stanleyville (3)
eBG80	2	Other	Mississippi (2)
eBG81	4	Lineage 3	Florida (3)	Midway (1)
eBG82	4	Other	Adelaide (4)
eBG83	4	Other	Meleagridis (3)	Meleagridis monophasic z48 (1)
eBG84	4	Other	Singapore (4)
eBG85	2	Other	Kingabwa (2)
eBG86	53	Other	Concord (37)	Undefined (14)	Garoli (1)	Colorado (1)
eBG87	4	Lineage 3	Poano (3)	Undefined (1)
eBG93	6	Other	Enteritidis (5)	Dublin (1)
eBG94	7	Other	Kodjovi monophasic (4)	Kodjovi (3)
eBG95	4	Other	Abony (4)
eBG99	6	Other	Berta (5)	Undefined (1)
eBG101	5	Other	Worthington (4)	Worthington monophasic (1)
eBG111	5	Lineage 3	Miami (5)
eBG112	5	Other	Teshie (4)	Undefined (1)
eBG118	4	Other	Vanier (2)	Amoutive (2)
eBG119	4	Lineage 3	Bredeney (3)	Undefined (1)
eBG131	18	Lineage 3	Bahrenfeld (12)	Carrau (3)	Tucson (2)	Onderstepoort (1)
eBG133	7	Lineage 3	Rubislaw (7)
eBG138	16	Other	Typhimurium monophasic (9)	Typhimurium (7)
eBG141	2	Other	Decatur (2)
eBG142	4	Other	Decatur (4)
eBG144	2	Other	Decatur (2)
eBG151	5	Other	Blockley (4)	Haardt (1)
eBG154	3	Other	Newport (2)	Undefined (1)
eBG155	5	Other	Paratyphi B var. Java monophasic (5)
eBG156	4	Other	Undefined (2)	Livingstone (2)
eBG157	8	Other	Zanzibar (3)	Uganda (4)	Sinstorf (1)
eBG158	2	Lineage 3	Miami (1)	Eastbourne (1)
eBG159	2	Lineage 3	Moualine (2)
eBG160	2	Lineage 3	Quinhon (1)	Dahomey (1)
eBG161	4	Lineage 3	Goelzau (3)	Oxford (1)
eBG162	2	Lineage 3	Undefined (2)
eBG163	7	Lineage 3	Lindern (3)	Charity (3)	Stellingen (1)
eBG164	5	Other	Kentucky (5)
eBG165	3	Other	Aberdeen (2)	Undefined (1)
eBG166	5	Other	Undefined (5)
eBG167	3	Other	Agama (3)
eBG168	2	Other	Mgulani (1)	Augustenborg (1)
eBG169	2	Other	Hartford (2)
eBG170	2	Lineage 3	Oran (1)	Luciana (1)
eBG171	3	Lineage 3	Treforest (3)
eBG172	3	Other	Orion (2)	Stockholm (1)
eBG173	3	Other	Hvittingfoss (2)	Rhydyfelin (1)
eBG174	2	Other	Mbao (1)	Diourbel (1)
eBG175	3	Other	Mikawasima (3)
eBG176	3	Other	Champaign (3)
eBG177	2	Other	Hannover monophasic (1)	Hannover (1)
eBG178	5	Lineage 3	California (5)
eBG179	2	Other	Vleuten (2)
eBG180	3	Other	Kapemba (3)
eBG181	5	Other	Apapa (4)	Tornow (1)
eBG182	3	Other	Warragul (2)	Sylvania (1)
eBG183	3	Other	Amsterdam (3)
eBG203	14	Lineage 3	Oranienburg (12)	Haelsingborg (2)
eBG205	7	Other	Weltevreden (7)
eBG206	8	Other	Bareilly (7)	Undefined (1)
eBG207	10	Other	Oakland (10)
eBG208	2	Other	Montevideo (2)
eBG209	7	Other	Saintpaul (7)
eBG231	2	Other	Donna (1)	Albuquerque (1)
eBG234	5	Other	Havana (4)	Undefined (1)
eBG235	3	Other	Havana (2)	Agbeni (1)
eBG236	2	Other	Undefined (2)
Total:	3549
