# Supplementary material for: Multilocus Sequence Typing as a Replacement for Serotyping in Salmonella enterica
Source: PLoS Pathog. 2012 Jun 21;8(6):e1002776. doi: 10.1371/journal.ppat.1002776 (PMC3380943; doi:10.1371/journal.ppat.1002776)
Supplement: Table S6 — Comparison of groupings from MLST versus MLEE and virulence tests for serovars Paratyphi B and var Java. (XLSX) [file ppat.1002776.s014.xlsx]

## Sheet: TschaepeHelmuth
Supplementary Table 6. Comparison of groupings from MLST versus MLEE and virulence tests for serovars Paratyphi B and var Java
Source	Virulence group	Serovar	Strain	ST	eBG	ET	STM3356 start codon
H. Tschaepe	EPV2	Paratyphi B var Java	00-01608	43	5		ATG
H. Tschaepe	EPV2	Paratyphi B var Java	SARA47 (DMS3205/83)	43	5	Pb2	ATG
H. Tschaepe	EPV2	Paratyphi B var Java	SARA49 (DMS2442)	43	5	Pb2	ATG
R. Helmuth	group 1	Paratyphi B var Java	60-00970	43	5		ATG
R. Helmuth	group 1	Paratyphi B var Java	61-01285	43	5		ATG
various		Paratyphi B var Java	13 other strains	43	5
S. Porwollik	EPV2	Paratyphi B var Java	SARA52 (IP87/87)	110	5	Pb3	ATG
K. Sanderson	EPV2	Paratyphi B var Java	SARA50/SARB44 (DMS106/76)	110	5	Pb3	ATG
H. Ochman	EPV2	Paratyphi B var Java	SARA55 (DMS47/81)	110	5	Pb3a	ATG
H. Tschaepe	EPV2	Paratyphi B var Java	01-12213	110	5		ATG
F.-X. Weill		Paratyphi B var Java	B67-877	110	5		ATG
F.-X. Weill		Paratyphi B var Java	02-3857	110	5
F.-X. Weill		Paratyphi B var Java	2985/80	149	5		ATG
various		Paratyphi B var Java	5 other strains	149	5
F.-X. Weill		Paratyphi B var Java	00-2521	307	5		ATG
various		Paratyphi B var Java	4 other strains	307	5
S.Porwollik		Paratyphi B var Java	SGSC4150	325	5
J.Wain		Paratyphi B var Java	S/20012737	570	5
E.Tietze		Paratyphi B var Java	09-01670	896	5
H. Tschaepe	SPV1	Paratyphi B	SARA41 (DMS155/76)	86	5	Pb1	ATA
H. Tschaepe	SPV1	Paratyphi B	SARA44 (DMS2434)	86	5	Pb1	ATA
H. Tschaepe	SPV1	Paratyphi B	SARA45 ( IP7/88)	86	5	Pb1	ATA
H. Tschaepe	SPV1	monophasic Paratyphi B	99-04604	86	5		ATA
H. Tschaepe	SPV1	Paratyphi B	99-05217	86	5		ATA
H. Ochman	SPV1	Paratyphi B	SARA46	86	5	Pb1a	ATA
F.-X. Weill		Paratyphi B	3K	86	5		ATA
F.-X. Weill		Paratyphi B	4695/84	86	5		ATA
S. Brisse		Paratyphi B	04_6017	86	5		ATA
S. Brisse		Paratyphi B	06_6420	86	5		ATA
F.-X. Weill		Paratyphi B	9 other strains	86	5
S. Brisse		monophasic Paratyphi B	346K	264	5		ATA
S. Brisse		Paratyphi B	1190	265	5		ATA
S. Brisse		Paratyphi B	7K	266	5		ATA
S. Brisse		Paratyphi B	B60-1917	267	5		ATA
F.-X. Weill		Paratyphi B	HB3	772	5		ATA
H. Tschaepe	EPV1	monophasic Paratyphi B var Java	00-01205	88	19		ATG
H. Tschaepe	EPV1	Paratyphi B var Java	SARA56, SARB45 (DMS83/76)	88	19	Pb4	ATG
H. Tschaepe	EPV4	monophasic Paratyphi B var Java	00-04814	127	19		ATG
H. Tschaepe	EPV4	monophasic Paratyphi B var Java	99-01096	127	19		ATG
E. Litrup		monophasic Paratyphi B var Java	0804W5725	127	19
F.-X. Weill		Paratyphi B var Java	6332288-1	263	19		ATG
various		Paratyphi B var Java	12 other strains		19
K. Sanderson	SPV2	monophasic Paratyphi B	SARA57/SARB46 (DMS2471)	42	32	Pb5	ATG
K. Sanderson		monophasic Paratyphi B var Java	SARA58 (IP59/81)	42	32	Pb5a	ATG
F.-X. Weill	EPV2	monophasic Paratyphi B var Java	SARA59 (IP61/81)	42	32	Pb5b	ATG
F.-X. Weill		monophasic Paratyphi B var Java	5K	42	32		ATG
E. Litrup		monophasic Paratyphi B	0801H55151	42	32		ATG
M. Torpdahl		monophasic Paratyphi B	00105K	42	32		ATG
L. Harrison		monophasic Paratyphi B var Java	M243	423	32		ATG
F.-X. Weill		monophasic Paratyphi B var Java	1856/76	733	32		ATG
F.-X. Weill		monophasic Paratyphi B var Java	SARA60 (DMS52/76)	734	32	Pb5c	ATG
various		monophasic Paratyphi B var Java	2 other strains		32
H. Tschaepe	EPV3	Paratyphi B var Java	00-03009	28	59		ATG
H. Tschaepe	EPV3	Paratyphi B var Java	00-05625	28	59		ATG
H. Tschaepe	EPV3	Paratyphi B var Java	00-08655	28	59		ATG
H. Tschaepe	EPV3	Paratyphi B var Java	01-01046	28	59		ATG
H. Tschaepe	EPV3	Paratyphi B var Java	99-04800	28	59		ATG
R. Helmuth	group 3	Paratyphi B var Java	00-01086	28	59		ATG
R. Helmuth	group 3	Paratyphi B var Java	00-01173	28	59		ATG
R. Helmuth	group 3	Paratyphi B var Java	00-01386	28	59		ATG
R. Helmuth	group 3	Paratyphi B var Java	00-01543	28	59		ATG
R. Helmuth	group 3	Paratyphi B var Java	01-03117	28	59		ATG
R. Helmuth	group 3	Paratyphi B var Java	01-03562	28	59		ATG
R. Helmuth	group 3	Paratyphi B var Java	98-01967	28	59		ATG
R. Helmuth	group 2	Paratyphi B var Java	94-02504	28	59		ATG
R. Helmuth	group 2	Paratyphi B var Java	99-01721	28	59		ATG
various		Paratyphi B var Java	7 other strains	28	59
H. Tschaepe	EPV4	monophasic Paratyphi B var Java	HT99-08163	135			ATG
various		monophasic Paratyphi B var Java	5 strains		155
various		salamae: 4,12:b:-	3 strains		214
